# Supplementary material for: Recovery Trajectories of Motor Function After Hip Fracture Surgery in Older Patients: A Multicenter Growth Mixture Modeling Study in Acute Care Hospitals
Source: Geriatrics (Basel). 2025 Dec 15;10(6):167. doi: 10.3390/geriatrics10060167 (PMC12732734; doi:10.3390/geriatrics10060167)
Supplement: Supplementary file 1 [file geriatrics-10-00167-s001.zip]

Archive with 3 entries (3 files):
- Supplementary_material-edited.pdf
- SupplFigure1.png
- SupplTable1-edited.pdf
